# Supplementary material for: Impact of Incorporating Future Mandatory Price Reductions with Generic Drug Entry on the Cost-Effectiveness of New Drugs: A Policy Simulation Study of Dupilumab in Atopic Dermatitis Treatment
Source: Healthcare (Basel). 2024 May 2;12(9):938. doi: 10.3390/healthcare12090938 (PMC11083512; doi:10.3390/healthcare12090938)
Supplement: Supplementary file 1 [file healthcare-12-00938-s001.zip]

Archive with 1 entries (1 files):
- healthcare-2932088-supplementary.pdf
